# Supplementary material for: Mitochondrial Dysfunction in Circulating Blood Cells and Biological Aging: A Review of Mechanisms and Evidence
Source: Biomolecules. 2026 Jul 1;16(7):972. doi: 10.3390/biom16070972 (PMC13406649; doi:10.3390/biom16070972)
Supplement: Supplementary file 1 [file biomolecules-16-00972-s001.zip]

Archive with 1 entries (1 files):
- biomolecules-4310337-supplementary.pdf
